# Supplementary material for: Vaccinia E5 is a major inhibitor of the DNA sensor cGAS
Source: Nat Commun. 2023 May 22;14:2898. doi: 10.1038/s41467-023-38514-5 (PMC10201048; doi:10.1038/s41467-023-38514-5)
Supplement: Supplementary file 3 — Source Data [file 41467_2023_38514_MOESM3_ESM.xlsx]

## Sheet: Fig 1
Fig 1a				Fig 1b				Fig 1e
Blank	WT VACV	MVA		PBS	WT VACV	MVA		WT VACV	VACVΔE5R
0	0	210		3.01	3.01	3.01	0h	2.87	143.6
0	0	229		3.01	11.158	128.62	2h	0.0359	119.9
0	0	207		3.01	14.19	389.29	8h	1.9277	128.5
Fig 1a
				Fig 1d
					WT			cGAS-/-
				PBS	0	0	0	0	0	0
				WT VACV	0	0	0	0	0	0
				VACVΔE5R	235	230	240	0	0	0
				VACVΔE5R-E5R-Flag	0	0	0	0	0	0
				VACVΔB2R	0	0	0	0	0	0
				VACVΔE3L	0	0	0	0	0	0
				VACVΔC11R	0	0	0	0	0	0
				VACVΔWR199	0	0	0	0	0	0
				VACVΔWR200	0	0	0	0	0	0
				VACVΔK7R	0	0	0	0	0	0
				VACVΔC7L	0	0	0	0	0	0
Fig 1c

## Sheet: Fig 2
Fig 2a											Fig 2b
Day	WT VACV					VACVΔE5R							WT VACV	VACVΔE5R
0	100	100	100	100	100	100	100	100	100		WT VACV	8	1
1	102	100.6	98	101.1	101	100	98.3	101	100		WT VACV	7	1
2	104	103.4	98	104.2	102.6	101	102.1	103	102		WT VACV	7	1
3	101	97.7	92	95.8	93.7	100	97.2	99	100		WT VACV	8	1
4	93	91.9	87	89.8	88.5	99	93.5	96	97		WT VACV	8	1
5	88	84.8	80	86.2	82.8	98	91	93	93		VACVΔE5R	12		0
6	80	77.6	73	79	76	93.2	87	89	87.8		VACVΔE5R	12		0
7	75	72.4	69	73	70.3	96.6	84	90	87.2		VACVΔE5R	12		0
8	70			68	66	98.9	90	94.7	93.6		VACVΔE5R	12		0
10						105	98.9	101	100		VACVΔE5R	12		0
11						104	99.4	102	100.5
12						105	102	103	97
Fig 2c
Days	WT					cGas-/-					Stinggt/gt					Mda5-/-
1	100	100	100	100	100	100	100	100	100	100	100	100	100	100	100	100	100	100	100	100
2	95	102	97	97	93	97	98	94	98	97	101	100	99	101	101	100	101	99	100	101
3	89	97	90	88	84	86	86	90	88	88	101	93	90	99	95	98	100	96	96	98
4	84	92	85	81	79	81	83	85	85	86	93	88	84	86	84	87	88	89	88	89
5	81	90	81	77	75	79	79	81	82	82	86	84	79	82	80	84	83	85	83	87
6	77	87	72	74	72	74	74	78	78	78	77	76	75	77	76	79	76	81	78	83
7	92	103	87	70	67	71	71	70	76	75	71	70	70	72	70	74	72	76	74	79
8	94	100	89	77	63	68	67		73	74	68	67	66			77	76	77	76	83
9	94	103	95	84	60	67			72							81	80	78	80	86
10	96	103	95	89	68											84	79	80	81	88
11	96	104	97	92	73											76	83	82	81	91
12	94	100	99	95	78											87	83	85	83	93
13	93	98	97	94	81											87	92	84	89	93
14																87	98	83	88	92
Fig 2d							Fig 2e			Fig 2g
	Days	WT	cGas-/-	Stinggt/gt	Mda5-/-		WT VACV	VACVΔE5R		Blank	VACV	VACVΔE5R	VACV-E5R-FL	VACV-E5RΔ59N	VACV-E5RΔ106N	VACV-E5RΔ224N	VACV-E5RΔ117C	VACV-E5RΔ235C
WT	14	0					1.84159	37.9355		2.31e-05	0.00019253	0.0284158	0.00515797	0.0327149	0.0401084	0.0326402	0.0253849	0.0228227
WT	14	0					2.8261	82.515		2.9034e-05	0.00018137	0.024496	0.00510271	0.0316369	0.0381342		0.0256277	0.0236358
WT	14	0					3.69701	111.959		2.3379e-05	0.00017179	0.0284486	0.0049504	0.0340826	0.0410124	0.035841	0.0239864	0.0230835
WT	14	0					1.30576	105.778
WT	14	0						37.1258
cGAS-/-	9		1
cGAS-/-	8		1
cGAS-/-	7		1
cGAS-/-	9		1
cGAS-/-	8		1
STINGgt/gt	8			1
STINGgt/gt	8			1
STINGgt/gt	8			1
STINGgt/gt	7			1
STINGgt/gt	7			1
MDA5-/-	14				0
MDA5-/-	14				0
MDA5-/-	14				0
MDA5-/-	14				0
MDA5-/-	14				0
Fig 2h
Days	VACVΔE5R					VACV-E5R-Full Length					VACV-E5RΔ59N					VACV-E5RΔ106N					VACV-E5RΔ224N					VACV-E5RΔ117C					VACV-E5RΔ235C
0	100	100	100	100	100	100	100	100	100	100	100	100	100	100	100	100	100	100	100	100	100	100	100	100	100	100	100	100	100	100	100	100	100	100	100
1	101	99	101	99	97	101	107	99	98	100	99	104	101	101	101	101	102	99	99	96	99	101	101	99	99	100	97	97	99	96	99	102	99	100	102
2	94	97	92	95	92	94	98	94	95	99	95	96	94	95	95	94	96	93	92	89	91	95	94	95	92	93	92	90	91	89	94	98	95	95	94
3	87	88	87	89	85	87	92	89	88	92	88	89	86	88	87	86	87	86	84	84	87	87	90	85	87	85	85	83	85	84	87	94	87	88	85
4	90	85	81	85	83	83	87	82	84	85	85	87	82	85	83	84	86	80	80	79	82	85	86	82	83	81	79	79	81	79	86	91	84	85	80
5	84	84	76	82	83	78	83	75	80	81	82	84	77	80	82	80	81	75	74	76	77	82	86	79	81	79	77	74	76	74	83	87	84	79	77
6	83	81	73	79	81	75	78	69	75	77	81	83	73	76	79	76	81	71	71	71	75	79	83	76	79	76	75	71	74	71	81	84	81	75	77
7	87	87	73	81	87	72	74		68	71	84	85	73	72	83	80	82	68	73	67	71	86	84	77	79	83	77	70	75	70	85	83	84	74	79
8	93	92	79	87	93					70	89	89	76	68	88	83	86	71	74	67	68	92	95	85	85	88	81	73	77	72	95	83	88	70	81
9	97	99	86	92	100						94	94	77	64	92	87	94	73	74	68		97	99	90	89	93	86	77	81	74	99	87	93	66	83
10	97	102	95	96	100						99	95	84	60	96	90	98	74	79	67		97	102	95	91	99	92	83	85	80	101	89	95	69	90
11	103	105	101	99	105						99	98	90	62	97	93	101	79	86	69		101	104	99	94	100	94	88	90	85	101	94	97	77	96
12	102	106	100	99	100						100	101	97	67	97	95	106	82	92	71		102	103	102	95	102	98	93	93	90	102	98	97	84	99
13	100	107	101	99	99						99	103	98	74	97	98	106	87	97	71		101	99	102	94	103	95	96	98	94	100	103	96	89	99
15	103	111	99	101	98						99	104	100	82	97	103	105	95	98	80		107	97	104	93	100	98	96	99	95	100	102	96	95	99
Fig 2i
	Days	VACVΔE5R	VACV-E5R-Full Length	VACV-E5RΔ59N	VACV-E5RΔ106N	VACV-E5RΔ224N	VACV-E5RΔ117C	VACV-E5RΔ235C
VACVΔE5R	15	0
VACVΔE5R	15	0
VACVΔE5R	15	0
VACVΔE5R	15	0
VACVΔE5R	15	0
VACV-E5R-Full Length	7		1
VACV-E5R-Full Length	7		1
VACV-E5R-Full Length	6		1
VACV-E5R-Full Length	7		1
VACV-E5R-Full Length	8		1
VACV-E5RΔ59N	15			0
VACV-E5RΔ59N	15			0
VACV-E5RΔ59N	15			0
VACV-E5RΔ59N	15			0
VACV-E5RΔ59N	15			0
VACV-E5RΔ106N	15				0
VACV-E5RΔ106N	15				0
VACV-E5RΔ106N	15				0
VACV-E5RΔ106N	15				0
VACV-E5RΔ106N	15				0
VACV-E5RΔ224N	8					1
VACV-E5RΔ224N	15					0
VACV-E5RΔ224N	15					0
VACV-E5RΔ224N	15					0
VACV-E5RΔ224N	15					0
VACV-E5RΔ117C	15						0
VACV-E5RΔ117C	15						0
VACV-E5RΔ117C	15						0
VACV-E5RΔ117C	15						0
VACV-E5RΔ117C	15						0
VACV-E5RΔ235C	15							0
VACV-E5RΔ235C	15							0
VACV-E5RΔ235C	15							0
VACV-E5RΔ235C	15							0
VACV-E5RΔ235C	15							0

## Sheet: Fig 3
Fig 3a
Ifnb1				Ifna				Ccl4				Ccl5
Blank	MVA	MVAΔE5R		Blank	MVA	MVAΔE5R		Blank	MVA	MVAΔE5R		Blank	MVA	MVAΔE5R
0.938278	19.7297	7728.74		1.06662	2.50758	670.419		1.00731	16.8673	229.689		1.0434	10.4148	86.0261
1.0092	13.7953	7298.7		0.953736	2.46569	531.526		0.993524	16.4158	214.132		0.994497	10.2814	79.7197
1.05252	15.783	7766.48		0.979647	2.50254	649.73		0.999167	16.4758	223.259		0.962108	10.4795	81.8161
Fig 3b						Fig 3c						Fig 3d			Fig 3e
Blank	MVA	MVAΔE5R	Heat-iMVA	Heat-iMVAΔE5R		Blank	MVA	MVAΔE5R	Heat-iMVA	Heat-iMVAΔE5R		MVA	MVAΔE5R		MVA	MVAΔE5R
0	0.606	53.3	3.4	4.86		0.752559	2.91587e+07	3.20318e+07	19896.1	19076.6		89.5252	800.789		230.4	2291.5
0.001	0.586	57.6	3.4	4.96		1.24744	2.89379e+07	3.34306e+07	18865.1	17835.1		90.3529	1039.35		71.8	2265.3
0	0.578	56.2	3.3	4.91		0.875375	3.25737e+07	3.97747e+07	20626.3	18755.8		91.5363	904.639		120.7	2205.7
Fig 3f
	Control			MVA			MVAΔE5R
WT	0.002	0.002	0.002	0.791	0.824	0.785	12.69	12.64	12.54
cGas-/-	0	0	0	0	0	0	0.002	0.001	0.001
	Control			MVA			MVAΔE5R
WT	0	0	0	0.2	0.192	0.184	26.66	30.34	27.84
Stinggt/gt	0	0	0	0	0	0	0	0	0
	Control			MVA			MVAΔE5R
WT	0	0	0	1.013	0.849	1.116	12.78	13.86	14.574
Irf3-/-	0	0	0	0.122	0.135	0.146	0.787	0.881	0.563
	Blank			MVA			MVAΔE5R
WT	0	0	0	0.837	0.849	0.823	20.28	20.06	20.47
Irf7-/-	0	0	0	0.449	0.472	0.451	2.153	2.156	2.042

## Sheet: Fig 4
Fig 4a					Fig 4b						Fig 4c
Fig 4d							Fig 4e						Fig 4g
Fig 4h
Blank	MVA	MVAΔE5R	MVAΔE5R-E5-Flag	MVAΔE5R-E5R95K-Flag
0	251	27660	380	529
0	239	28420	520	565
0	223	29053	480	546

## Sheet: Fig 5
Fig 5a					Fig 5b								Fig 5c
Fig 5d											Fig 5f

## Sheet: Fig 6
Fig 6c
CD86
	WT			cGAS-/-
PBS	25.9	23.4	20.6	22.2	23.7	15.1
MVA-OVA	56.6	50.2	31.1	16.3	16.5	17.6
MVAΔE5R-OVA	77.1	89.2	77.4	15	21	16.8
CD40
	WT			cGAS-/-
PBS	10.5	14.1	8.5	3.19	3.13	2.86
MVA-OVA	12.2	10.8	11.2	3.35	2.86	1.67
MVAΔE5R-OVA	28.4	30.8	24.3	3.69	2	6.8
Fig 6e
SS LN-CD8				SS LN-CD4				SS Spleen
PBS	MVA-OVA	MVAΔE5R-OVA		PBS	MVA-OVA	MVAΔE5R-OVA		PBS	MVA-OVA	MVAΔE5R-OVA
0.11	0.082	0.32		0.12	0.17	0.23		0.14	1.7	2.37
0.11	0.24	0.41		0.17	0.14	0.33		0.15	1.41	3.58
0.097	0.19	0.24		0.15	0.18	0.51		0.031	0.86	3.09
0.093	0.16	0.25		0.12	0.17	0.71		0.039	1.65	1.87
	0.16	0.42			0.2	0.46		0.13	1.03	1.72
ID LN-CD8				ID LN-CD4				ID Spleen
PBS	MVA-OVA	MVAΔE5R-OVA		PBS	MVA-OVA	MVAΔE5R-OVA		PBS	MVA-OVA	MVAΔE5R-OVA
0.11	0.27	0.39		0.12	0.27	0.41		0.14	1.13	1.74
0.11	0.25	0.31		0.17	0.34	0.45		0.15	1.47	1.74
0.097	0.24	0.31		0.15	0.31	0.63		0.031	0.98	2.34
0.093	0.18	0.45		0.12	0.26	0.34		0.039	1.5	2.15
	0.2	0.28				0.6		0.13	1.66	1.82

## Sheet: Fig S1
Fig S1a				Fig S1b					Fig S1b
Control	STING 10ng	STING 25ng		Blank	pCDNA	E1A	C7L
1.14697	0.555722	4.44293		1	10.8211	4.63702	5.36795
0.853034	1.54188	3.52548		1	11.8579	4.17602	5.49602
1.01	0.841	4.6358		1	12.1427	4.26485	5.01364
Fig S1a
Fig S1c
Blank	B14R	C11R	E5R	WR199	C7L	K7R	E4L	E1A	F15L	A8R	C8L	D9R	C9L	B19R	F7L	C10L	F14L	L2R	A53R	B5R	F2L	F17R	D9R	F11L	M1L	N2L	F4L	C13L	C2L	A47L	F3L	D7R	C4L	B12R	M2L	F6L	C3L	C1L	F1L	A40R	H3L	B13R	C6L	C12L	A35R	B3R	A31R	B7R	C23L
1.58832	56.1722	42.7083	55.7095	49.8308	56.9087	54.4567	68.2672	84.5835	60.7739	84.6898	67.5412	78.3964	68.8549	46.3594	64.6258	70.4886	82.768	101.966	84.5138	79.4837	92.1481	96.1768	78.3964	91.8274	75.4012	86.7981	96.3771	74.6527	78.7697	90.5636	51.6223	73.3328	80.7223	73.7501	104.443	80.2525	83.3562	83.9918	80.6252	99.0641	101.661	84.587	88.0344	84.0408	118.317	73.7634	107.614	115.759	112.354
1.64656	37.0747	56.1006	71.9528	72.6849	52.13	58.322	69.9185	46.8551	56.177	64.7798	69.036	71.8371	66.425	72.3489	82.1512	73.58	56.5476	72.1547	70.3698	78.5443	57.9239	62.5247	71.8371	64.2032	97.064	57.9789	88.1551	79.0413	80.74	66.8595	99.039	87.4989	75.714	87.7493	61.6141	50.8594	84.4526	85.015	110.553	83.1814	86.7975	117.125	89.536	89.5325	79.1928	86.6365	97.7363	72.2717	104.072
0.825444	42.5269	48.6257	29.1542	45.0412	61.3565	61.0834	51.9462	58.8843	83.6591	51.5303	66.046	53.7807	71.2569	75.7615	64.1389	67.3893	74.6813	41.1788	63.2354	60.3223	69.1225	63.7694	72.3657	70.6101	55.9865	86.1304	47.7056	79.1553	76.783	81.3937	90.493	80.1476	85.701	81.9835	80.9932	118.244	82.2578	82.987	62.4346	71.9288	67.9187	54.9751	86.5348	92.0246	74.3689	118.72	76.2362	93.9955	71.5055
Fig S1d												Fig S1d
Blank	pcDNA	B2R	E1A	C11R	K7L	C6L	WR199	E5R	WR200	B14R
0.530753	95.7308	84.5461	53.8635	52.7919	44.4111	121.23	49.8308	18.9797	41.0987	21.5333
2.53726	100.238	95.4239	45.8683	46.5863	63.5234	116.287	72.6849	13.5784	69.207	28.1309
1.05078	104.031	103.547	68.8441	43.2569	68.1265	98.2353	45.0412	11.2595	67.1867	13.6056
Fig S1e
Blank	pcDNA	E1A	WR200	E5R	K7R	C11R	WR199	B14R
10.1099	104.744	38.3341	132.789	87.4975	95.2786	94.6636	85.5728	31.3491
3.82984	87.4139	70.8323	127.455	92.6275	78.4159	85.5336	104.135	29.199
6.80774	107.842	55.1179	158.021	67.6711	106.168	87.4382	113.715	35.2268
[truncated: 33 more columns]

## Sheet: Fig S3
Fig S3b
Hours	WT VACV	VACVΔE5R
2	3.1	3.2
24	6.42	6.56
48	8.02	8.08
Fig S3c
	WT VACV			VACVΔE5R
Lung	7.53	7.38	6.84	4.1	4.4	5.7	4.88	6.4
Spleen	4.15	4.41	4.38	2.4	2.7	2.8	2.9	2.8
Liver	3.64	3.45	4.15	1.4	1.2	1.1	1.2	1.6
blood	2.15	2.74	2.48	1.3	2.1	1.3	1.3	1.3
Fig S3d

## Sheet: Fig S4
Fig S4a
	MOI 0.25			MOI 1			MOI 3
Blank	0.001	0	0	0	0	0	0	0	0
MVAΔE5R	13.3	13.9	13.6	39.4	42	43	93	105.2	100.52
Heat-iMVAΔE5R	0.9	0.92	0.89	3.38	3.36	3.34	8.22	8.22	8.04
Fig S4b
	STING+/+			STINGGT/GT
MVA	102	85	100	0	0	0
MVAΔE5R	2660	3340	2967	0	0	0
Fig S4c
	WT			cGAS-/-
MVA	400	300	300	4	6	4
MVAΔE5R	10720	11220	11058	3	4	4
Fig S4e
A27								A34
	Control			MVAΔE5R					Control			MVAΔE5R
PBS	1.0799e-06	4.2112e-06	1.0245e-06	1.45335	1.48067	1.46511		PBS	1.2002e-06	2.1268e-06	3.105e-06	2.90049	3.02686	3.01488
PAA	4.54e-08	2.46e-06	2.065e-06	0.0887537	0.087618	0.0812695		PAA	1.065e-06	5.2414e-06	2.58e-07	0.0704379	0.0682601	0.0682157
Aphidicolin	2.15e-07	5.92e-06	4.03e-06	0.140226	0.142375	0.140529		Aphidicolin	3.521e-07	2.548e-06	3.025e-06	0.0991928	0.0913376	0.0925448
Ifnb								Ifna
	Control			MVAΔE5R					Control			MVAΔE5R
PBS	1.6953e-05	1.343e-05	4.51e-05	0.806583	0.858595	0.842196		PBS	4.833e-05	4.0162e-05	3.046e-05	0.372043	0.366189	0.368502
PAA	2.598e-06	1.862e-05	1.574e-05	0.32871	0.352207	0.325981		PAA	1.578e-05	4.6595e-06	2.5916e-05	0.0595265	0.0594761	0.0594129
Aphidicolin	1.2586e-05	2.145e-05	7.412e-05	0.455151	0.472617	0.470589		Aphidicolin	4.4551e-05	6.2053e-05	3.5801e-05	0.239661	0.242247	0.241498
